# Supplementary material for: Do different factors influence whether girls versus boys meet ADHD diagnostic criteria? Sex differences among children with high ADHD symptoms
Source: Psychiatry Res. 2019 Feb;272:765–73. doi: 10.1016/j.psychres.2018.12.128 (PMC6401208; doi:10.1016/j.psychres.2018.12.128)
Supplement: Supplementary file 1 [file mmc1.zip › Data Profile.xml]

<?xml version="1.0" encoding="UTF-8" standalone="no"?><data:data><datasets><author>florence.d.mowlem@kcl.ac.uk</author><type>0</type><dataset><value>1</value><reason>Data will be made available on request</reason><comments/></dataset></datasets></data:data>
