# Supplementary material for: Do different factors influence whether girls versus boys meet ADHD diagnostic criteria? Sex differences among children with high ADHD symptoms
Source: Psychiatry Res. 2019 Feb;272:765–73. doi: 10.1016/j.psychres.2018.12.128 (PMC6401208; doi:10.1016/j.psychres.2018.12.128)
Supplement: Supplementary file 2 [file mmc2.zip]

Archive with 1 entries (1 files):
- mmc2.pdf
